# Supplementary material for: Multiple Independent Fusions of Glucose-6-Phosphate Dehydrogenase with Enzymes in the Pentose Phosphate Pathway
Source: PLoS One. 2011 Aug 1;6(8):e22269. doi: 10.1371/journal.pone.0022269 (PMC3148214; doi:10.1371/journal.pone.0022269)
Supplement: Table S1 — List of all sequences used in this study. This file contains the list of all species analyzed together with the accession number and data source for each sequence. (XLSX) [file pone.0022269.s002.xlsx]

## Sheet: All_Genomes_Acc_Numbers
Supergroup	Taxon	Species	Database	Non fused G6PD	Fused -6PGL/G6PD	Fused - G6PD/6PGL	Fused - G6PD/6PGD	Non fused H6PD	Fused - H6PD/6PGL
Chromalveolates	Alveolate - Apicomplexa -Haemosporidia	Plasmodium falciparum	EuPathDB	------	PF14_0511	------	------	------	------
Chromalveolates	Alveolate - Apicomplexa -Haemosporidia	Plasmodium chabaudi	EuPathDB	------	PCHAS_132080	------	------	------	------
Chromalveolates	Alveolate - Apicomplexa -Haemosporidia	Plasmodium yoelii	EuPathDB	------	PY00793	------	------	------	------
Chromalveolates	Alveolate - Apicomplexa -Haemosporidia	Plasmodium berghei	EuPathDB	------	PBANKA_131750	------	------	------	------
Chromalveolates	Alveolate - Apicomplexa -Haemosporidia	Plasmodium knowlesi	EuPathDB	------	PKH_125270	------	------	------	------
Chromalveolates	Alveolate - Apicomplexa -Haemosporidia	Plasmodium vivax	EuPathDB	------	PVX_117790	------	------	------	------
Chromalveolates	Alveolate - Apicomplexa -Piroplasmida	Theileria parva	GenBank	------	EAN31303.1	------	------	------	------
Chromalveolates	Alveolate - Apicomplexa -Piroplasmida	Theileria annulata	EuPathDB	------	XP_955253.1	------	------	------	------
Chromalveolates	Alveolate - Apicomplexa -Piroplasmida	Babesia bovis	GenBank	------	XP_001609325.1	------	------	------	------
Chromalveolates	Alveolate - Apicomplexa -Coccidia	Neospora caninum	EuPathDB	NCLIV_000940	NCLIV_067180	------	------	------	------
Chromalveolates	Alveolate - Apicomplexa -Coccidia	Toxoplasma gondii ME49	EuPathDB	TGME49_094200	TGME49_078830	------	------	------	------
Chromalveolates	Alveolate - Apicomplexa -Coccidia	Eimeria tenella	Sanger Center at ftp://ftp.sanger.ac.uk/pub/pathogens/Eimeria/tenella/	------	TWINSCAN_PHASES000002412961	------	------	------	------
Chromalveolates	Alveolate - Apicomplexa -Cryptosporidia	Cryptosporidium parvum	EuPathDB	------	------	------	------	------	------
Chromalveolates	Alveolate - Apicomplexa -Cryptosporidia	Cryptosporidium hominis	EuPathDB	------	------	------	------	------	------
Chromalveolates	Alveolate - Apicomplexa -Cryptosporidia	Cryptosporidium muris	EuPathDB	------	------	------	------	------	------
Chromalveolates	Alveolates - Dinoflagellate	Perkinsus marinus	EuPathDB	------	------	------	------	------	------
Chromalveolates	Alveolates - Dinoflagellate	Karenia brevis	GenBank EST	CO062433.1 ; CO064937.1	------	------	------	------	------
Chromalveolates	Alveolates - Cilates	Tetrahymena thermophila	EuPathDB	------	------	------	------	------	------
Chromalveolates	Alveolates - Cilates	Paramecium tetraurelia	EuPathDB	------	------	------	------	------	------
Chromalveolates	Stramenopiles	Thalassiosira pseudonana	GenBank	XP_002290798.1	------	------	------	------	------
Chromalveolates	Stramenopiles	Phaeodactylum tricornutum	JGI	Phatr2|30040	------	------	Phatr2|52138*	------	------	* Although this accession number refer to a non fused G6PD. This gene should be fused with the 6PGD gene downstream from it. See text.
Chromalveolates	Stramenopiles	Fragilariopsis cylindrus	JGI	Fracy1|207660 ; Fracy1|179718	------	------	------	------	------
Chromalveolates	Stramenopiles	Phytophthora sojae	JGI	Physo1_1|109499	------	------	------	------	------
Chromalveolates	Stramenopiles	Phytophthora ramorum	JGI	Phyra1_1|49578	------	------	------	------	------
Chromalveolates	Stramenopiles	Phytophthora capsici	JGI	PhycaF7|99789	------	------	------	------	------
Chromalveolates	Stramenopiles	Phytophtora infestans	GenBank	XP_002908773.1	------	------	------	------	------
Chromalveolates	Stramenopiles	Aureococcus anophagefferens	JGI	jgi|Auran1|51995 ; jgi|Auran1|59602	------	------	------	------	------
Chromalveolates	Stramenopiles	Emiliania huxleyi	JGI	Emihu1|428207 ; Emihu1|452856 ; Emihu1|451877	------	------	------	------	------
Chromalveolates	Stramenopiles	Ectocarpus siliculosus	http://bioinformatics.psb.ugent.be/webtools/bogas/overview/Ectsi	Esi0159_0021	------	------	------	------	------
Excavates	Metamonada - Fornicata	Giardia lamblia P15*	EuPathDB	------	------	GLP15_1045	------	------	------	* The three Giardia genomes are from the same species
Excavates	Metamonada - Fornicata	Giardia lamblia ATCC	EuPathDB	------	------	GL50803_8682	------	------	------
Excavates	Metamonada - Fornicata	Giardia intestinalis	EuPathDB	------	------	GL50581_4318	------	------	------
Excavates	Metamonada - Parabasalia	Trichomonas vaginalis	EuPathDB	------	------	TVAG_414060 ; TVAG_089600 ; TVAG_094630	------	------	------
Excavates	Discoba - Euglenozoa	Leishmania braziliensis	EuPathDB	LbrM20_V2.0160	------	------	------	------	------
Excavates	Discoba - Euglenozoa	Leishmania infantum	EuPathDB	LinJ34_V3.0080	------	------	------	------	------
Excavates	Discoba - Euglenozoa	Leishmania major	EuPathDB	LmjF34.0080	------	------	------	------	------
Excavates	Discoba - Euglenozoa	Trypanosoma cruzi	EuPathDB	Tc00.1047053509287.50	------	------	------	------	------
Excavates	Discoba - Euglenozoa	Trypanosoma brucei	EuPathDB	Tb927.10.2490	------	------	------	------	------
Excavates	Discoba - Euglenozoa	Trypanosoma brucei gambiense	EuPathDB	Tbg972.10.3100	------	------	------	------	------
Excavates	Discoba - Euglenozoa	Trypanosoma congolense	EuPathDB	TcIL3000.10.2120	------	------	------	------	------
Excavates	Discoba - Euglenozoa	Trypanosoma vivax	EuPathDB	TvY486_1002490	------	------	------	------	------
Excavates	Discoba - Heteroblosea	Naegleria gruberi	GenBank	XP_002681321.1	------	------	------	------	------
Plantae	Rhodophyta	Cyanidioschyzon merolae	Cyanidioschyzon merolae genome project at: http://merolae.biol.s.u-tokyo.ac.jp/	CMI224C ; CMR014C	------	------	------	------	------
Plantae	Rhodophyta	Galdieria sulphuraria	Galdieria sulphuraria genome project at: http://genomics.msu.edu/galdieria/	stig_2;Gs04100.1 ; stig_38;Gs42750.1	------	------	------	------	------
Plantae	Viridiplantae - Chlorophyta	Volvox carteri f. nagariensis	JGI	Volca1|82038	------	------	------	------	------
Plantae	Viridiplantae - Chlorophyta	Ostreococcus tauri	JGI	Ostta4|28233	------	------	------	------	------
Plantae	Viridiplantae - Chlorophyta	Ostreococcus lucimarinus	JGI	Ost9901_3|45668	------	------	------	------	------
Plantae	Viridiplantae - Chlorophyta	Ostreococcus sp. RCC809	JGI	OstRCC809_1	------	------	------	------	------
Plantae	Viridiplantae - Chlorophyta	Micromonas sp. RCC299	JGI	MicpuN3|104959 ; MicpuN3|78783 ; MicpuN3|86118	------	------	------	------	------
Plantae	Viridiplantae - Chlorophyta	Micromonas pusilla CCMP1545	JGI	MicpuC2|49510 ; MicpuC2|15872 ; MicpuC2|18868	------	------	------	------	------
Plantae	Viridiplantae - Chlorophyta	Chlorella sp. NC64A	JGI	ChlNC64A_1|36395 ; ChlNC64A_1|134643	------	------	------	------	------
Plantae	Viridiplantae - Chlorophyta	Coccomyxa sp. C-169	JGI	Coc_C169_1|39093 ; Coc_C169_1|66151	------	------	------	------	------
Plantae	Viridiplantae - Streptophyta	Arabidopsis Thaliana	GenBank	NP_198428.1 ; NP_196815.2 ; NP_173838.1 ; NP_563844.1 ; NP_189366.1 ; NP_198892.1	------	------	------	------	------
Plantae	Viridiplantae - Streptophyta	Oryza Sativa	GenBank	NP_001059430.1 ; NP_001053132.1 ; NP_001050356.1 ; NP_001047345.1 ; NP_001049944.1	------	------	------	------	------
Plantae	Viridiplantae - Streptophyta	Physcomitrella patens	GenBank	XP_001775510.1 ; XP_001765091.1 ; XP_001759275.1 ; XP_001763120.1 ; XP_001777530.1 ; XP_001782726.1 ; XP_001761855.1 ; XP_001771314.1 ; XP_001758207.1	------	------	------	------	------
Amoebozoa	Archamoebae	Entamoeba dispar	EuPathDB	------	------	------	------	------	------
Amoebozoa	Archamoebae	Entamoeba histolytica	EuPathDB	------	------	------	------	------	------
Amoebozoa	Archamoebae	Entamoeba invadens	EuPathDB	------	------	------	------	------	------
Amoebozoa	Mycetozoa	Dictyostelium Discoideum	GenBank	XP_644436.1	------	------	------	------	------
Amoebozoa	Mycetozoa	Dictyostelium purpureum	GenBank	XP_003285028.1	------	------	------	------	------
Amoebozoa	Mycetozoa	Dictyostelium fasciculatum	GenBank	EGG20206.1	------	------	------	------	------
Amoebozoa	Mycetozoa	Polysphondylium pallidum PN500	GenBank	EFA81744.1	------	------	------	------	------
Opisthokonts	Fungi	Encephalitozoon cuniculi GB-M1	EuPathDB	ECU08_1850	------	------	------	------	------
Opisthokonts	Fungi	Encephalitozoon intestinalis	EuPathDB	Ein08_1800	------	------	------	------	------
Opisthokonts	Fungi	Enterocytozoon bieneusi	EuPathDB	EBI_25750	------	------	------	------	------
Opisthokonts	Fungi	Podospora anserina	GenBank	XP_001908619.1	------	------	------	------	------
Opisthokonts	Fungi	Aspergillus niger	GenBank	XP_001400342.1	------	------	------	------	------
Opisthokonts	Fungi	Chaetomium globosum	GenBank	XP_001220826.1	------	------	------	------	------
Opisthokonts	Fungi	Magnaporthe oryzae	GenBank	XP_365081.2	------	------	------	------	------
Opisthokonts	Fungi	Schizosaccharomyces pombe	GenBank	NP_593344.2 ; NP_593614.1 ; NP_587749.1	------	------	------	------	------
Opisthokonts	Fungi	Saccharomyces cerevisiae S288c	GenBank	NP_014158.1	------	------	------	------	------
Opisthokonts	Fungi	Pichia pastoris GS115	GenBank	XP_002491203.1	------	------	------	------	------
Opisthokonts	Fungi	Candida albicans SC5314	GenBank	XP_723251.1	------	------	------	------	------
Opisthokonts	Fungi	Yarrowia lipolytica	GenBank	XP_504275.1	------	------	------	------	------
Opisthokonts	Fungi	Kluyveromyces lactis NRRL Y-1140	GenBank	XP_453944.1	------	------	------	------	------
Opisthokonts	Fungi	Cryptococcus neoformans	GenBank	XP_572045.1	------	------	------	------	------
Opisthokonts	Fungi	Ustilago maydis	GenBank	XP_761077.1	------	------	------	------	------
Opisthokonts	Choanoflagellida	Monosiga brevicollis	GenBank	XP_001745653.1	------	------	------	XP_001750275.1 *	------	* The N-terminus of this protein seem to be fused to a protein containing WD40 repeats, most likely an annotation artifact
Opisthokonts	Metazoa - Porifera	Amphimedon queenslandica	Amphimedon queenslandica genome at: http://spongezome.metazome.net/	Aqu1.228770 *	------	------	------	------	Aqu1.213131	* The N-terminus of this protein seem to be fused to TBC domain containing protein, most likely annotation artifact
Opisthokonts	Metazoa - Placozoa	Trichoplax adhaerens	GenBank	XP_002111893.1	------	------	------	------	XP_002108730.1
Opisthokonts	Metazoa - Cnidaria	Hydra magnipapillata	GenBank	------	------	------	------	------	------
Opisthokonts	Metazoa - Cnidaria	Nematostella vectensis	GenBank	XP_001625748.1	------	------	------	------	XP_001639964.1
Opisthokonts	Metazoa - Ctenophora	Mnemiopsis leidyi	GenBank EST	------	------	------	------	------	FC468184.1 ; FC468183.1
Opisthokonts	Metazoa - Deuterostomia	Strongylocentrotus purpuratus	GenBank	XP_001189701.1 ; XP_001200364.1	------	------	------	------	XP_795087.2
Opisthokonts	Metazoa - Deuterostomia	Ciona intestinalis	GenBank	XP_002126015.1	------	------	------	------	------
Opisthokonts	Metazoa - Deuterostomia	Saccoglossus kowalevskii	GenBank	XP_002735158.1	------	------	------	------	XP_002735158.1
Opisthokonts	Metazoa - Deuterostomia	Homo sapiens	GenBank	NP_000393.4	------	------	------	------	NP_004276.2
Opisthokonts	Metazoa - Deuterostomia	Macaca mulatta	GenBank	XP_001095273.1 ; XP_002806491.1	------	------	------	------	XP_001099298.1
Opisthokonts	Metazoa - Deuterostomia	Mus musculus	GenBank	NP_032088.1 ; NP_062341.2	------	------	------	------	NP_775547.2
Opisthokonts	Metazoa - Deuterostomia	Rattus norvegicus	GenBank	NP_058702.1	------	------	------	------	NP_001100168.1
Opisthokonts	Metazoa - Deuterostomia	Bos taurus	GenBank	XP_002707238.1	------	------	------	------	XP_002694109.1
Opisthokonts	Metazoa - Deuterostomia	Canis lupus	GenBank	XP_538209.2	------	------	------	------	XP_546762.2
Opisthokonts	Metazoa - Deuterostomia	Equus caballus	GenBank	XP_001492282.2	------	------	------	------	XP_001490983.2
Opisthokonts	Metazoa - Deuterostomia	Ornithorhynchus anatinus	GenBank	XP_001505636.1	------	------	------	------	XP_001513087.1
Opisthokonts	Metazoa - Deuterostomia	Monodelphis domestica	GenBank	XP_001362827.1	------	------	------	------	XP_001362573.1
Opisthokonts	Metazoa - Deuterostomia	Danio rerio	GenBank	XP_699168.3 ; XP_001922853.2	------	------	------	------	XP_697820.2
Opisthokonts	Metazoa - Deuterostomia	Xenopus tropicallis	GenBank	NP_001017312.1	------	------	------	------	NP_001106505.1
Opisthokonts	Metazoa - Deuterostomia	Taeniopygia guttata	GenBank	------	------	------	------	------	XP_002187325.1
Opisthokonts	Metazoa - Deuterostomia	Gallus gallus	GenBank	------	------	------	------	------	XP_425746.2
Opisthokonts	Metazoa - Protostomia	Apis mellifera	GenBank	XP_001121185.1	------	------	------	------	------
Opisthokonts	Metazoa - Protostomia	Anopheles gambiae	GenBank	XP_559252.3 ; XP_307095.4	------	------	------	------	------
Opisthokonts	Metazoa - Protostomia	Drosophila melanogaster	GenBank	NP_523411.1	------	------	------	------	------
Opisthokonts	Metazoa - Protostomia	Drosophila pseudoobscura	GenBank	XP_001354565.2 ; XP_002135541.1	------	------	------	------	------
Opisthokonts	Metazoa - Protostomia	Drosophila yakuba	GenBank	XP_002100990.1 ; XP_002086699.1	------	------	------	------	------
Opisthokonts	Metazoa - Protostomia	Tribolium castaneum	GenBank	NP_001153409.1	------	------	------	------	------
Opisthokonts	Metazoa - Protostomia	Acyrthosiphon pisum	GenBank	XP_001951527.1	------	------	------	------	------
Opisthokonts	Metazoa - Protostomia	Nasonia vitripennis	GenBank	XP_001600327.1	------	------	------	------	------
Opisthokonts	Metazoa - Protostomia	Daphnia pulex	GenBank	EFX82581.1	------	------	------	------	------
Opisthokonts	Metazoa - Protostomia	Acromyrmex echinatior	GenBank	EGI68534.1	------	------	------	------	------
Opisthokonts	Metazoa - Protostomia	Camponotus floridanus	GenBank	EFN73867.1	------	------	------	------	------
Opisthokonts	Metazoa - Protostomia	Solenopsis invicta	GenBank	EFZ17418.1	------	------	------	------	------
Opisthokonts	Metazoa - Protostomia	Culex quinquefasciatus	GenBank	XP_001848152.1	------	------	------	------	------
Opisthokonts	Metazoa - Protostomia	Aedes aegypti	GenBank	XP_001660172.1	------	------	------	------	------
Opisthokonts	Metazoa - Protostomia	Harpegnathos saltator	GenBank	EFN86354.1	------	------	------	------	------
Opisthokonts	Metazoa - Protostomia	Ixodes scapularis	GenBank	XP_002411129.1	------	------	------	------	------
Opisthokonts	Metazoa - Protostomia	Caenorhabditis elegans	GenBank	NP_502129.1	------	------	------	------	------
Opisthokonts	Metazoa - Protostomia	Caenorhabditis briggsae	GenBank	XP_002633333.1	------	------	------	------	------
Opisthokonts	Metazoa - Protostomia	Caenorhabditis remanei	GenBank	XP_003107985.1	------	------	------	------	------
Opisthokonts	Metazoa - Protostomia	Brugia malayi	GenBank	XP_001898798.1	------	------	------	------	------
Opisthokonts	Metazoa - Protostomia	Loa loa	GenBank	XP_003140541.1	------	------	------	------	------
Opisthokonts	Metazoa - Protostomia	Trichinella spiralis	GenBank	EFV61483.1	------	------	------	------	------
Opisthokonts	Metazoa - Protostomia	Schistosoma mansoni	GenBank	XP_002576582.1	------	------	------	------	------
Bacteria	Acidobacteria	Acidobacterium sp. SP1PR4	GenBank	ZP_07649631.1	------	------	------	------	------
Bacteria	Acidobacteria	Candidatus Solibacter usitatus Ellin6076	GenBank	YP_826516.1	------	------	------	------	------
Bacteria	Bacteroidetes	Bacteroides cellulosilyticus DSM 14838	GenBank	ZP_03679834.1	------	------	------	------	------
Bacteria	Bacteroidetes	Pedobacter heparinus DSM 2366	GenBank	YP_003091948.1	------	------	------	------	------
Bacteria	Chlamydiae	Chlamydia muridarum Nigg	GenBank	NP_296834.1	------	------	------	------	------
Bacteria	Chloroflexi	Roseiflexus castenholzii	GenBank	YP_001431961.1	------	------	------	------	------
Bacteria	Chloroflexi	Herpetosiphon aurantiacus ATCC 23779	GenBank	YP_001545787.1	------	------	------	------	------
Bacteria	Cyanobacteria	Cylindrospermopsis raciborskii CS-505	GenBank	EFA70234.1	------	------	------	------	------
Bacteria	Cyanobacteria	Arthrospira platensis NIES-39	GenBank	BAI88024.1	------	------	------	------	------
Bacteria	Deinococcus	Deinococcus deserti VCD115	GenBank	YP_002786371.1	------	------	------	------	------
Bacteria	Firmicutes	Bacillus subtilis subsp. natto BEST195	GenBank	BAI85897.1	------	------	------	------	------
Bacteria	Firmicutes	Thermoanaerobacterium thermosaccharolyticum DSM 571	GenBank	YP_003852233.1	------	------	------	------	------
Bacteria	Lentisphaerae	Lentisphaera araneosa HTCC2155	GenBank	ZP_01874354.1	------	------	------	------	------
Bacteria	Lentisphaerae	Victivallis vadensis ATCC BAA-548	GenBank	ZP_06244236.1	------	------	------	------	------
Bacteria	Nitrospirae	Candidatus Nitrospira defluvii	GenBank	YP_003797844.1	------	------	------	------	------
Bacteria	Planctomycetes	Pirellula staleyi DSM 6068	GenBank	YP_003371017.1	------	------	------	------	------
Bacteria	Proteobacteria	Erythrobacter sp. SD-21	GenBank	ZP_01865249.1	------	------	------	------	------
Bacteria	Proteobacteria	Neisseria gonorrhoeae FA	GenBank	YP_207847.1	------	------	------	------	------
Bacteria	Proteobacteria	Geobacter metallireducens	GenBank	YP_385563.1	------	------	------	------	------
Bacteria	Proteobacteria	Escherichia coli str. K-12	GenBank	NP_416366.1	------	------	------	------	------
Bacteria	Spirochaetes	Borrelia burgdorferi B31	GenBank	NP_212770.1	------	------	------	------	------
Bacteria	Thermotogae	Thermotoga maritima MSB8	GenBank	NP_228961.1	------	------	------	------	------
Bacteria	Verrucomicrobia	Opitutus terrae PB90-1	GenBank	YP_001820782.1	------	------	------	------	------
Bacteria	Verrucomicrobia	Verrucomicrobium spinosum DSM 4136	GenBank	ZP_02925521.1	------	------	------	------	------

## Sheet: Figure_7_AccNumbers
Gene	Name in Tree	Database	Accession Number
G6PD	Podospora anserina	GenBank	XP_001908619.1
G6PD	Aspergillus niger	GenBank	XP_001400342.1
G6PD	Chaetomium globosum	GenBank	XP_001220826.1
G6PD	Magnaporthe oryzae	GenBank	XP_365081.2
G6PD	Schizosaccharomyces pombe 1	GenBank	NP_593344.2
G6PD	Schizosaccharomyces pombe 2	GenBank	NP_593614.1
G6PD	Schizosaccharomyces pombe 3	GenBank	NP_587749.1
G6PD	Saccharomyces cerevisiae	GenBank	NP_014158.1
G6PD	Pichia pastoris	GenBank	XP_002491203.1
G6PD	Candida albicans	GenBank	XP_723251.1
G6PD	Yarrowia lipolytica	GenBank	XP_504275.1
G6PD	Kluyveromyces lactis	GenBank	XP_453944.1
G6PD	Cryptococcus neoformans	GenBank	XP_572045.1
G6PD	Ustilago maydis	GenBank	XP_761077.1
G6PD	Monosiga brevicollis	GenBank	XP_001745653.1
G6PD	Amphimedon queenslandica	Amphimedon queenslandica genome at: http://spongezome.metazome.net/	Aqu1.228770
G6PD	Trichoplax adhaerens	GenBank	XP_002111893.1
G6PD	Nematostella vectensis	GenBank	XP_001625748.1
G6PD	Strongylocentrotus purpuratus 1	GenBank	XP_001189701.1
G6PD	Strongylocentrotus purpuratus 2	GenBank	XP_001200364.1
G6PD	Ciona intestinalis	GenBank	XP_002126015.1
G6PD	Saccoglossus kowalevskii	GenBank	XP_002735158.1
G6PD	Homo sapiens	GenBank	NP_000393.4
G6PD	Macaca mulatta 2	GenBank	XP_001095273.1
G6PD	Macaca mulatta 1	GenBank	XP_002806491.1
G6PD	Mus musculus 1	GenBank	NP_032088.1
G6PD	Mus musculus 2	GenBank	NP_062341.2
G6PD	Rattus norvegicus	GenBank	NP_058702.1
G6PD	Bos taurus	GenBank	XP_002707238.1
G6PD	Canis lupus	GenBank	XP_538209.2
G6PD	Equus caballus	GenBank	XP_001492282.2
G6PD	Ornithorhynchus anatinus	GenBank	XP_001505636.1
G6PD	Monodelphis domestica	GenBank	XP_001362827.1
G6PD	Danio rerio 1	GenBank	XP_699168.3
G6PD	Danio rerio 2	GenBank	XP_001922853.2
G6PD	Xenopus tropicallis	GenBank	NP_001017312.1
G6PD	Apis mellifera	GenBank	XP_001121185.1
G6PD	Anopheles gambiae 1	GenBank	XP_559252.3
G6PD	Anopheles gambiae 2	GenBank	XP_307095.4
G6PD	Drosophila melanogaster	GenBank	NP_523411.1
G6PD	Tribolium castaneum	GenBank	NP_001153409.1
G6PD	Acyrthosiphon pisum	GenBank	XP_001951527.1
G6PD	Caenorhabditis elegans	GenBank	NP_502129.1
G6PD	Caenorhabditis briggsae	GenBank	XP_002633333.1
H6PD	Monosiga brevicollis H	GenBank	XP_001750275.1
H6PD	Amphimedon queenslandica H	Amphimedon queenslandica genome at: http://spongezome.metazome.net/	Aqu1.213131
H6PD	Trichoplax adhaerens H	GenBank	XP_002108730.1
H6PD	Hydra magnipapillata H	GenBank	--
H6PD	Nematostella vectensis H	GenBank	>NvecH
H6PD	Strongylocentrotus purpuratus H	GenBank	XP_795087.2
H6PD	Ciona intestinalis H	GenBank	--
H6PD	Saccoglossus kowalevskii H	GenBank	XP_002735158.1
H6PD	Homo sapiens H	GenBank	NP_004276.2
H6PD	Macaca mulatta H	GenBank	XP_001099298.1
H6PD	Mus musculus H	GenBank	NP_775547.2
H6PD	Rattus norvegicus H	GenBank	NP_001100168.1
H6PD	Bos taurus H	GenBank	XP_002694109.1
H6PD	Canis lupus H	GenBank	XP_546762.2
H6PD	Equus caballus H	GenBank	XP_001490983.2
H6PD	Ornithorhynchus anatinus H	GenBank	XP_001513087.1
H6PD	Monodelphis domestica H	GenBank	XP_001362573.1
H6PD	Danio rerio H	GenBank	XP_697820.2
H6PD	Xenopus tropicallis H	GenBank	NP_001106505.1
H6PD	Taeniopygia guttata H	GenBank	XP_002187325.1
H6PD	Gallus gallus H	GenBank	XP_425746.2

## Sheet: Figure_S1_Abreviations_Acc
Name in Tree	Supergroup	Species	Database	Accession Number
Pfal	Chromalveolates	Plasmodium falciparum	EuPathDB	PF14_0511
Pcha	Chromalveolates	Plasmodium chabaudi	EuPathDB	PCHAS_132080
Pyol	Chromalveolates	Plasmodium yoelii	EuPathDB	PY00793
Pber	Chromalveolates	Plasmodium berghei	EuPathDB	PBANKA_131750
Pkno	Chromalveolates	Plasmodium knowlesi	EuPathDB	PKH_125270
Pviv	Chromalveolates	Plasmodium vivax	EuPathDB	PVX_117790
Tpar	Chromalveolates	Theileria parva	GenBank	EAN31303.1
Tann	Chromalveolates	Theileria annulata	EuPathDB	XP_955253.1
Bbov	Chromalveolates	Babesia bovis	GenBank	XP_001609325.1
NcanF	Chromalveolates	Neospora caninum Fused	EuPathDB	NCLIV_067180
Ncan	Chromalveolates	Neospora caninum	EuPathDB	NCLIV_000940
TgonF	Chromalveolates	Toxoplasma gondii ME49	EuPathDB	TGME49_078830
Tgon	Chromalveolates	Toxoplasma gondii ME49	EuPathDB	TGME49_094200
Eten	Chromalveolates	Eimeria tenella	Sanger Center (see paper)	TWINSCAN_PHASES000002412961
Kbev	Chromalveolates	Karenia brevis	GenBank EST	CO062433.1 ; CO064937.1
Tpse	Chromalveolates	Thalassiosira pseudonana	GenBank	XP_002290798.1
Ptri1	Chromalveolates	Phaeodactylum tricornutum	JGI	Phatr2|30040
Ptri2	Chromalveolates	Phaeodactylum tricornutum	JGI	Phatr2|52138*
Fcyl1	Chromalveolates	Fragilariopsis cylindrus	JGI	Fracy1|207660
Fcyl2	Chromalveolates	Fragilariopsis cylindrus	JGI	Fracy1|179718
Psoj	Chromalveolates	Phytophthora sojae	JGI	Physo1_1|109499|
Pram	Chromalveolates	Phytophthora ramorum	JGI	Phyra1_1|49578
Pcap	Chromalveolates	Phytophthora capsici	JGI	PhycaF7|99789
Pinf	Chromalveolates	Phytophtora infestans	GenBank	XP_002908773.1
GlamP15	Excavates	Giardia lamblia P15	EuPathDB	GLP15_1045
GlamATCC	Excavates	Giardia lamblia ATCC	EuPathDB	GL50803_8682
Gint	Excavates	Giardia intestinalis	EuPathDB	GL50581_4318
TvagA	Excavates	Trichomonas vaginalis	EuPathDB	TVAG_414060
TvagB	Excavates	Trichomonas vaginalis	EuPathDB	TVAG_089600
TvagC	Excavates	Trichomonas vaginalis	EuPathDB	TVAG_094630
Lbra	Excavates	Leishmania braziliensis	EuPathDB	LbrM20_V2.0160
Linf	Excavates	Leishmania infantum	EuPathDB	LinJ34_V3.0080
Lmaj	Excavates	Leishmania major	EuPathDB	LmjF34.0080
Tcru	Excavates	Trypanosoma cruzi	EuPathDB	Tc00.1047053509287.50
Tbru	Excavates	Trypanosoma brucei	EuPathDB	Tb927.10.2490
TbruG	Excavates	Trypanosoma brucei gambiense	EuPathDB	Tbg972.10.3100
Tcon	Excavates	Trypanosoma congolense	EuPathDB	TcIL3000.10.2120
Tviv	Excavates	Trypanosoma vivax	EuPathDB	TvY486_1002490
Ngru	Excavates	Naegleria gruberi	GenBank	XP_002681321.1
Cmer1	Plantae	Cyanidioschyzon merolae	Cyanidioschyzon merolae genome project at: http://merolae.biol.s.u-tokyo.ac.jp/	CMI224C
Cmer2	Plantae	Cyanidioschyzon merolae	Cyanidioschyzon merolae genome project at: http://merolae.biol.s.u-tokyo.ac.jp/	CMR014C
Gsul1	Plantae	Galdieria sulphuraria	Galdieria sulphuraria genome project at http://genomics.msu.edu/galdieria	stig_2;Gs04100.1
Gsul2	Plantae	Galdieria sulphuraria	Galdieria sulphuraria genome project at http://genomics.msu.edu/galdieria	stig_38;Gs42750.1
Vcar	Plantae	Volvox carteri f. nagariensis	JGI	Volca1|82038
Otau	Plantae	Ostreococcus tauri	JGI	Ostta4|28233
Oluc	Plantae	Ostreococcus lucimarinus	JGI	Ost9901_3|45668
OspR	Plantae	Ostreococcus sp. RCC809	JGI	OstRCC809_1
MicSp1	Plantae	Micromonas sp. RCC299	JGI	MicpuN3|104959
MicSp2	Plantae	Micromonas sp. RCC299	JGI	MicpuN3|78783
MicSp3	Plantae	Micromonas sp. RCC299	JGI	MicpuN3|86118
Mpus1	Plantae	Micromonas pusilla CCMP1545	JGI	MicpuC2|49510
Mpus2	Plantae	Micromonas pusilla CCMP1545	JGI	MicpuC2|15872
Mpus3	Plantae	Micromonas pusilla CCMP1545	JGI	MicpuC2|18868
Chlo1	Plantae	Chlorella sp. NC64A	JGI	ChlNC64A_1|36395
Chlo2	Plantae	Chlorella sp. NC64A	JGI	ChlNC64A_1|134643
Cocc1	Plantae	Coccomyxa sp. C-169	JGI	Coc_C169_1|39093
Cocc2	Plantae	Coccomyxa sp. C-169	JGI	Coc_C169_1|66151
Atha1	Plantae	Arabidopsis Thaliana	GenBank	NP_198428.1
Atha2	Plantae	Arabidopsis Thaliana	GenBank	NP_196815.2
Atha3	Plantae	Arabidopsis Thaliana	GenBank	NP_173838.1
Atha4	Plantae	Arabidopsis Thaliana	GenBank	NP_563844.1
Atha5	Plantae	Arabidopsis Thaliana	GenBank	NP_189366.1
Atha6	Plantae	Arabidopsis Thaliana	GenBank	NP_198892.1
Osat1	Plantae	Oryza Sativa	GenBank	NP_001059430.1
Osat2	Plantae	Oryza Sativa	GenBank	NP_001053132.1
Osat3	Plantae	Oryza Sativa	GenBank	NP_001050356.1
Osat4	Plantae	Oryza Sativa	GenBank	NP_001047345.1
Osat5	Plantae	Oryza Sativa	GenBank	NP_001049944.1
Ppat1	Plantae	Physcomitrella patens	GenBank	XP_001775510.1
Ppat2	Plantae	Physcomitrella patens	GenBank	XP_001765091.1
Ppat3	Plantae	Physcomitrella patens	GenBank	XP_001759275.1
Ppat4	Plantae	Physcomitrella patens	GenBank	XP_001763120.1
Ppat5	Plantae	Physcomitrella patens	GenBank	XP_001777530.1
Ppat6	Plantae	Physcomitrella patens	GenBank	XP_001782726.1
Ppat7	Plantae	Physcomitrella patens	GenBank	XP_001761855.1
Ppat8	Plantae	Physcomitrella patens	GenBank	XP_001771314.1
Ppat9	Plantae	Physcomitrella patens	GenBank	XP_001758207.1
Ddis	Amoebozoa	Dictyostelium Discoideum	GenBank	XP_644436.1
Ppal	Amoebozoa	Polysphondylium pallidum PN500	GenBank	EFA81744.1
Pans	Opisthokonts	Podospora anserina	GenBank	XP_001908619.1
Anig	Opisthokonts	Aspergillus niger	GenBank	XP_001400342.1
Cglo	Opisthokonts	Chaetomium globosum	GenBank	XP_001220826.1
Mory	Opisthokonts	Magnaporthe oryzae	GenBank	XP_365081.2
Spom1	Opisthokonts	Schizosaccharomyces pombe	GenBank	NP_593344.2
Spom2	Opisthokonts	Schizosaccharomyces pombe	GenBank	NP_593614.1
Spom3	Opisthokonts	Schizosaccharomyces pombe	GenBank	NP_587749.1
Scer	Opisthokonts	Saccharomyces cerevisiae S288c	GenBank	NP_014158.1
Ppas	Opisthokonts	Pichia pastoris GS115	GenBank	XP_002491203.1
Calb	Opisthokonts	Candida albicans SC5314	GenBank	XP_723251.1
Ylip	Opisthokonts	Yarrowia lipolytica	GenBank	XP_504275.1
Klac	Opisthokonts	Kluyveromyces lactis NRRL Y-1140	GenBank	XP_453944.1
Cneo	Opisthokonts	Cryptococcus neoformans	GenBank	XP_572045.1
Umay	Opisthokonts	Ustilago maydis	GenBank	XP_761077.1
Mbre	Opisthokonts	Monosiga brevicollis	GenBank	XP_001745653.1
Tadh	Opisthokonts	Trichoplax adhaerens	GenBank	XP_002111893.1
Nvec	Opisthokonts	Nematostella vectensis	GenBank	XP_001625748.1
Spur1	Opisthokonts	Strongylocentrotus purpuratus	GenBank	XP_001189701.1
Spur2	Opisthokonts	Strongylocentrotus purpuratus	GenBank	XP_001200364.1
Cint	Opisthokonts	Ciona intestinalis	GenBank	XP_002126015.1
Skow	Opisthokonts	Saccoglossus kowalevskii	GenBank	XP_002735158.1
Hsap	Opisthokonts	Homo sapiens	GenBank	NP_000393.4
Mmul1	Opisthokonts	Macaca mulatta	GenBank	XP_001095273.1
Mmul2	Opisthokonts	Macaca mulatta	GenBank	XP_002806491.1
Mmus1	Opisthokonts	Mus musculus	GenBank	NP_032088.1
Mmus2	Opisthokonts	Mus musculus	GenBank	NP_062341.2
Rnov	Opisthokonts	Rattus norvegicus	GenBank	NP_058702.1
Btau	Opisthokonts	Bos taurus	GenBank	XP_002707238.1
Clup	Opisthokonts	Canis lupus	GenBank	XP_538209.2
Ecab	Opisthokonts	Equus caballus	GenBank	XP_001492282.2
Oana	Opisthokonts	Ornithorhynchus anatinus	GenBank	XP_001505636.1
Mdom	Opisthokonts	Monodelphis domestica	GenBank	XP_001362827.1
Drer1	Opisthokonts	Danio rerio	GenBank	XP_699168.3
Drer2	Opisthokonts	Danio rerio	GenBank	XP_001922853.2
Xtro	Opisthokonts	Xenopus tropicallis	GenBank	NP_001017312.1
Amel	Opisthokonts	Apis mellifera	GenBank	XP_001121185.1
Agam	Opisthokonts	Anopheles gambiae	GenBank	XP_559252.3
Agam	Opisthokonts	Anopheles gambiae	GenBank	XP_307095.4
Dmel	Opisthokonts	Drosophila melanogaster	GenBank	NP_523411.1
Tcas	Opisthokonts	Tribolium castaneum	GenBank	NP_001153409.1
Apis	Opisthokonts	Acyrthosiphon pisum	GenBank	XP_001951527.1
Cele	Opisthokonts	Caenorhabditis elegans	GenBank	NP_502129.1
Cbri	Opisthokonts	Caenorhabditis briggsae	GenBank	XP_002633333.1
BAspSP1	Bacteria	Acidobacterium sp. SP1PR4	GenBank	ZP_07649631.1
BCSusi	Bacteria	Candidatus Solibacter usitatus Ellin6076	GenBank	YP_826516.1
Bbcel	Bacteria	Bacteroides cellulosilyticus DSM 14838	GenBank	ZP_03679834.1
Bphep	Bacteria	Pedobacter heparinus DSM 2366	GenBank	YP_003091948.1
Bcmur	Bacteria	Chlamydia muridarum Nigg	GenBank	NP_296834.1
Brcas	Bacteria	Roseiflexus castenholzii	GenBank	YP_001431961.1
Bhaur	Bacteria	Herpetosiphon aurantiacus ATCC 23779	GenBank	YP_001545787.1
Bcrac	Bacteria	Cylindrospermopsis raciborskii CS-505	GenBank	EFA70234.1
Bapla	Bacteria	Arthrospira platensis NIES-39	GenBank	BAI88024.1
Bddes	Bacteria	Deinococcus deserti VCD115	GenBank	YP_002786371.1
Bbsub	Bacteria	Bacillus subtilis subsp. natto BEST195	GenBank	BAI85897.1
Btthe	Bacteria	Thermoanaerobacterium thermosaccharolyticum DSM 571	GenBank	YP_003852233.1
Blara	Bacteria	Lentisphaera araneosa HTCC2155	GenBank	ZP_01874354.1
Bvvad	Bacteria	Victivallis vadensis ATCC BAA-548	GenBank	ZP_06244236.1
Bcnit	Bacteria	Candidatus Nitrospira defluvii	GenBank	YP_003797844.1
Bpsta	Bacteria	Pirellula staleyi DSM 6068	GenBank	YP_003371017.1
BErysspSD	Bacteria	Erythrobacter sp. SD-21	GenBank	ZP_01865249.1
BNgonFA	Bacteria	Neisseria gonorrhoeae FA	GenBank	YP_207847.1
Bgmet	Bacteria	Geobacter metallireducens	GenBank	YP_385563.1
Becol	Bacteria	Escherichia coli str. K-12	GenBank	NP_416366.1
Bbbur	Bacteria	Borrelia burgdorferi B31	GenBank	NP_212770.1
Btmar	Bacteria	Thermotoga maritima MSB8	GenBank	NP_228961.1
Boter	Bacteria	Opitutus terrae PB90-1	GenBank	YP_001820782.1
Bvspi	Bacteria	Verrucomicrobium spinosum DSM 4136	GenBank	ZP_02925521.1
